# Supplementary material for: Engineered human B cells targeting tumor-associated antigens exhibit antigen presentation and antibody-mediated functions
Source: Front Immunol. 2025 Jul 30;16:1621222. doi: 10.3389/fimmu.2025.1621222 (PMC12343648; doi:10.3389/fimmu.2025.1621222)
Supplement: Supplementary file 2 [file Table1.xlsx]

## Sheet: Sheet1
	Supplementary Table 1: Primers used for NGS analysis of edited B cells.
	Primer Set	Forward Primer (5’-3’)	Reverse Primer (5’-3’)
	IgH-1	TCGTCGGCAGCGTCAGATGTGTATAAGAGACAGCCACTCTAGGGCCTTTGTTT	GTCTCGTGGGCTCGGAGATGTGTATAAGAGACAGAGATGCAGGTTGACACACAG
	IgH-2	TCGTCGGCAGCGTCAGATGTGTATAAGAGACAGGTGATGGCTGAGGAATGTGT	GTCTCGTGGGCTCGGAGATGTGTATAAGAGACAGTCTCAGAAGCCACTTCAAACA
